# Supplementary material for: Noisy Interlimb Coordination Can Be a Main Cause of Freezing of Gait in Patients with Little to No Parkinsonism
Source: PLoS One. 2013 Dec 31;8(12):e84423. doi: 10.1371/journal.pone.0084423 (PMC3877290; doi:10.1371/journal.pone.0084423)
Supplement: Table S1 — Clinical features of each patient. (XLSX) [file pone.0084423.s003.xlsx]

## Sheet: TableS1
TABLE S1. Clinical features of each patient
Patients	Age (years)	Sex	Disease duration (years)	FOG onset (years)	UPDRS part Ⅲ score						NFOG-Q		Medication (/day)
					Total	Axial	Upper	Lower	Rigidity	Tremor	Part2	Part3
FOG 1	66	F	3	2.5	16	4	8	2	0	1	15	6	L-DOPS 300mg
FOG 2	73	M	3	0	14	5	0	4	2	0	16	6	DOPA/B 300mg; COMTI 300mg
FOG 3	65	F	3	1	26	6	10	3	1	0	17	7	none
FOG 4	73	F	2.5	2	14	6	2	2	2	0	17	9	none
FOG 5	76	F	2	1	19	5	4	5	2	0	15	4	none
FOG 6	81	M	3	0	32	8	12	4	0	2	14	6	DOPA/C 300mg
FOG 7	76	F	4	2	21	8	5	0	1	0	16	9	none
FOG 8	79	F	3	0	11	6	0	3	1	0	15	6	none
FOG 9	67	F	1	0.5	14	3	8	2	1	0	15	6	PRX 0.25mg
PD 1	70	F	4	-	33	6	9	2	7	3			PRX 1.5mg
PD 2	64	M	1	-	48	5	14	6	15	4			none
PD 3	68	M	13	-	33	8	10	2	6	0			DOPA/C 450mg; PER 150mg; MAOI 5mg; AMA 100mg; TRI 6mg
PD 4	58	F	6	-	24	4	6	2	5	5			DOPA/B 300mg; COMTI 300mg; ROP 3mg
PD 5	61	M	12	-	32	6	7	3	8	2			DOPA/C 400mg; PER 750μg; PRX 1.5mg; MAOI 5mg
PD 6	70	F	1.5	-	23	5	7	0	6	2			DOBA/C 300mg
PD 7	74	M	2	-	52	6	15	5	15	5			DOPA/B 200mg; PRX 0.25mg
PD 8	75	M	3.5	-	30	3	8	2	10	2			DOPA/B 200mg; COMTI 200mg; ROP 3mg
PD 9	75	F	9	-	32	4	15	4	5	1			DOPA/B 300mg; TRI 2mg; ZNS 25mg
PD 10	70	M	1.5	-	16	3	4	0	1	4			DOPA/C 200mg
PD 11	76	M	14	-	19	5	8	0	4	0			DOPA/B 500mg; MAOBI 5mg; COMTI 400mg; PRX 0.75mg
FOG 1-9: Patients with freezing of gait (FOG) with little to no parkinsonism.
PD 1-11: Patients with Parkinson's disease without FOG.
FOG onset: The time from symptom onset to FOG onset.
UPDRS: Unified Parkinson's Disease Rating Scale.
Axial: The total of standing, posture, gait and postural instability items.
Upper: The total of upper limb repetitive movement items.
Lower: The total of lower limb repetitive movement items.
Rigidity: The total rigidity score for the neck and limbs.
Tremor: The total tremor score for the neck and limbs.
NFOG-Q: New freezing of gait questionnaire.
AMA: amantadine; COMTI: entacapone; DOPA/B: levodopa/benserazide; DOPA/C: levodopa/carbidopa; L-DOPS: droxydopa;
MAOI: selegiline; PER: pergolide; ROP: ropinirole; PRX: pramipexole; TRI: trihexyphenidyl; ZNS: zonisamide
